# Supplementary material for: Automatic Cardiopulmonary Endurance Assessment: A Machine Learning Approach Based on GA-XGBOOST
Source: Diagnostics (Basel). 2022 Oct 19;12(10):2538. doi: 10.3390/diagnostics12102538 (PMC9600669; doi:10.3390/diagnostics12102538)
Supplement: Supplementary file 1 [file diagnostics-12-02538-s001.zip]

Archive with 1 entries (1 files):
- diagnostics-1940558-supplementary.pdf
